# Supplementary material for: The Multifunctional Role of Patatin in Potato Tuber Sink Strength, Starch Biosynthesis, and Stress Adaptation: A Systematic Review
Source: Biology (Basel). 2025 Dec 24;15(1):29. doi: 10.3390/biology15010029 (PMC12784821; doi:10.3390/biology15010029)
Supplement: Supplementary file 1 [file biology-15-00029-s001.zip]

Archive with 2 entries (2 files):
- biology-4047899-Supplementary-Figure 1. PRISMA flow diagram.pdf
- biology-4047899-Supplementary-PRISMA Checklist.pdf
